# Supplementary material for: Risk Factors for Postoperative Pulmonary Compromise in a Pediatric Population: A Retrospective Review of a Single Institution Cohort
Source: Children (Basel). 2025 Oct 17;12(10):1403. doi: 10.3390/children12101403 (PMC12564788; doi:10.3390/children12101403)
Supplement: Supplementary file 1 [file children-12-01403-s001.zip]

Archive with 1 entries (1 files):
- children-3818010-supplementary.pdf
